# Supplementary material for: The data on psychological adaptation during polar winter-overs in Sub-Antarctic and Antarctic stations
Source: Data Brief. 2020 Feb 25;29:105324. doi: 10.1016/j.dib.2020.105324 (PMC7066055; doi:10.1016/j.dib.2020.105324)
Supplement: Multimedia component 1 [file mmc1.xlsx]

## Sheet: data Figures 1 & 2
Id	occupational item 1	occupational item 2	occupational item 3	occupational item 4	emotional item 1	emotional item 2	emotional item 3	emotional item 4	emotional item 5	physical item 1	physical item 2	physical item 3	physical item 4	physical item 5	social item 1	social item 2	social item 3	social item 4	social item 5
1	2	1	1	1	4	3	4	3	4	2	1	1	2	2	4	3	3	4	3
2	2	2	2	2	5	1	4	3	4	3	1	2	3	3	4	4	3	3	4
3	2	2	1	2	3	2	4	3	3	2	2	2	2	1	4	5	4	4	3
5	3	2	1	1	3	2	3	3	3	1	2	1	2	2	3	4	3	4	2
6	3	4	1	3	2	3	2	2	2	3	2		4	3	5	5	5	5	3
7	5	3	2	3	3	1	2	2	2	2	3	2	3	2	4	4	3	4	3
8	4	4	2	4	2	2	2	1	2	3	3	3	4	4	3	3	3	3	4
10	3	4	3	3	2	1	2	2	3	1	2	2	3	3	4	3	4	3	4
11	3	4	2	4	2	1	3	2	2	3	3	3	3	3	3	3	4	4	2
15	3	3	1	3	1	1	2	1	1	2	3	3	3	3	3	4	4	3	2
16	1	4	1	5	1	1	1	1	1	2	1	2	2	2	4	4	3	6	1
17	3	4	1	5	2	1	2	1	1	1	1	2	2	6	4	5	4	5	5
27	3	4	2	4	2	1	3	2	2	3	3	3	3	3	3	3	4	4	2
34	4	6	4	6	1	1	4	1	2	3	2	3	5	2	5	6	6	6	5
35	2	5	4	2	3	4	4	4	3	2	3	4	5	3	3	4	4	3	3
36	2	4	1	2	2	1	3	2	2	2	1	2	3	3	4	6	5	4	5
37	2	2	1	4	4	3	4	3	3	1	1	2	2	2	4	4	5	5	3
38	3	3	1	1	3	3	4	4	3	4	3	3	3	2	4	2	3	3	2
39	3	2	2	2	3	4	3	3	2	2	2	2	3	3	2	4	3	3	3
40	2	1	1	1	2	2	3	2	3	1	1	2	3	4	3	5	4	5	4
41	2	3	1	3	4	2	3	3	2	1	2	2	3	3	4	5	5	5	4
42	2	3	1	1	3	3	3	3	2	2	2	2	2	2	3	4	3	4
44	3	4	4	4	2	1	1	1	2	1	1	1	1	1	4	5	5	5	4
74	4	3	1	3	6	2	3	2	5	3	2	3	2	3	4	5	3	4	3
75	6	6	6	6	3	3	3	3	3	2	2	3	3	2	5	4	4	4	4
76	4	4	4	4	3	1	2	2	2	2	2	2	3	2	4	5	6	5	5
77	5	5	1	5	1	1	2	1	2	2	2	2	3	2	5	5	6	5	6
78	4	6	5	4	2	2	2	2	2	3	2	2	3	5	5	5	3	3	3
82	2	2	1	1	1	1	1	1	1	1	1	1	1	1	5	6	4	6	6
84	4	4	4	5	2	2	2	2	2	2	2	2	6	3	3	5	6	5	4
85	3	5	5	4	2	2	2	2	2	2	3	3	3	2	3	4		4	5
86	3	4	1	4	4	1	3	1	1	3	2	1	4	3	5	5	5	4
89	3	3	2	3	2	2	2	2	2	4	3	2	3	3	4	4	4	4	4
90	4	4	2	3	2	2	2	2	2	2	2	2	2	2	5	5	5	4	4
91	2	4	1	2	2	2	2	1	1	2	2	2	3	2	5	5	5	4	4
95	6	5	5	4	2	1	2	1	2	5	5	4	5	3	3	4	3	4	4
96	3	4	1	4	4	1	3	1	1	3	2	1	4	3	5	5	5	4
97	4	3	1	4	2	2	2	2	2	1	1	1	3	2	2	3	3	1	1
98	3	5	3	4	1	1	1	1	1	4	4	3	4	2	4	4	3	3	5
108	2	2	1	3	3	2	3	3	1	2	1	1	4	3	3	4	3	4	2
109	2	2	1	1	3	2	2	2	1	1	3	2	3	3	4	3	3	3	3
110	3	3	1	2	3	3	3	3	3	1	2	2	2	3	2	3	3	4	3
111	4	5	5	4	2	2	3	3	2	5	4	4	5	3	4	6	6	3	3
112	3	6	2	4	3	2	2	2	1	5	5	5	4	1	2	3	3	3	3
113	4	5	3	5	2	1	2	2	2	3	3	3	5	3	3	4	4	3	4
114	3	3	2	4	1	1	4	2	2	2	1	1	2	3	3	4	4	4	3
117	1	2	1	2	4	4	5	4	4	4	2	2	3	3	5	4	4	5	4
118	3	3	1	2	2	3	4	4	3	4	3	3	2	3	4	4	4	4	3
146	2	2	3	1	3	1	2	1	2	2	3	1	3	1	4	4	3	5	4
147	3	4	2	3	2		1	1		1	1	1	1	3
148	4	3	3	3	3	2	3	2	3	1	1	1	1	3	4	4	4	4	3
149	2	3	2	2	6	1	2	1	1	1	2	1	4	2	3	5	5	5	5
150	2	3	2	2	2	2	1	1	2	1	2	2	4	3	5	4	5	4	4
151	1	1	1	1	6	4	5	6	6	2	3	2	2	3	2	3	3	6	3
152	3	4	3	3	3	1	2	1	2	2	2	1	2	4	4	5	3	5	3
153	2	3	1	2	3	3	2	2	2	3	1	2	3	3	5	5	4	4	2
154	3	4	2	4	3	1	2	2	2	3	1	1	4	2	4	5	4	4	3
156	3	3	2	3	3	2	3	3	2	2	3	2	2	2	5	5	4	4	3
157	3	5	5	3	3	2	3	3	2	1	3	2	4	2	3	3	3	4	3
161	1	2	1	1	2	2	2	2	2	3	3	3	3	2	6	6	6	5	6
168	3	4	1	3	2	1	2	1	1	1	1	2	3	3	6	5	5	5	5
169	3	4	3	3	4	3	4	4	3	1	3	3	1	2	5	5	5	5	2
170	5	6	2	4	1	1	2	2	2	4	3	3	3	3	6	6	6	3	6
171	3	5	4	4	1	1	1	1	1	2	2	5	5	3	5	5	5	4	4
172	3	5	4	4	1	1	1	1	1	2	2	5	5	3	5	5	5	4	4
173	5	4	1	2	4	2	3	2	2	3	1	2	2	2	4	5	5	5	4
174	5	5	4	3	2	2	2	2	2	3	1	1	2	2	5	5	5	5	4
175	3	2	1	2	2	2	3	2	2	2	2	3	3	2	4	5	4	4	4
176	4	4	3	3	1	1	2	1	1	2	1	2	2	2	5	5	4	5	4
177	3	3	1	2	1	1	2	1	2	3	2	3	3	3	5	5	5	5	3
178	4	3	1	2	3	2	4	3	3	2	3	3	2	2	5	5	5	4	5
181	3	3	2	3	3	2	3	4	2	2	2	1	3	2	4	5	5	5	5
184	5	4	2	3.5	3	2	3	3	1.5	1	1	1.5	1	1	4	4.5	4.5	4	4.5
185	4.5	4.5	4	3.5	2	2	2.5	2.5	2.5	2.5	1	1	2	2	4.5	5	4.5	5	4
211	4	3	3	2	3	2	3	4	3	3	3	4	3	3	3	4	3	4	3
212	4	4	2	4	2	2	3	2	2	2	1	2	3	2	4	5	4	4	4
213	6	6	1	5	2	2	2	2	2	3	5	5	4	5	5	4	5	5	4
214	4	5	3	4	3	2	3	3	2	2	3	3	2	2	4	4	5	5	4
215	3	3	1	3	3	2	5	4	5	2	1	1	2	1	3	3	3	4	3
216	1	2	1	3	4	4	4	2	4	4	2	3	4	2	5	4	4	4	5
217	3	4	2	2	3	1	3	3	3	1	3	2	2	2	3	5	4	6	4
218	4	5	1	5	3	2	2	4	1	5	2	2	3	3	4	5	5	6	3
219	4	2	1	3	3	3	4	3	3	3	2	3	3	4	2	3	2	2	2
220	5	4	3	4	1	1	2	2	1	4	2	2	1	3	4	5	5	5	5
221	1	3	1	3	3	3	3	2	2	4	5	3	3	4	3	4	4	6	3
256	1	1	1	1	3	4	3	3	3	4	5	4	4	4	4	2	4	4	3
257	5	6	4	5	3	2	3	2	2	4	3	3	3	3	3	4	4	4	4
258	4	3	3	2	3	2	4	2	2	1	4	2	3	2	3	4	4	5	4
259	3	3	1	4	3	2	6	3	4	4	2	3	3	3	3	3	3	5	4
260	5	4	2	3	3	2	1	2	2	1	3	3	2	2	4	5	5	4	5
261	4	5	1	2	3	1	1	1	1	5	3	4	2	3	3	5	5	2	4
262	3	5	2	2	1	1	2	1	2	1	2	2	3	2	5	4	4	4	4
263	3	3	2	3	2	2	3	2	2	2	1	2	4	3	4	2	4	4	4
264	5	6	3	3	3	1	2	2	1	6	4	3	1	2	5	5	3	4	2
265	4	4	1	3	2	2	2	2	4	6	5	6	4	5	3	3	3	3	2
266	4	4	3	2	3	2	3	2	2	5	3	3	4	4	3	3	3	4	3
267	3	2	1	2	4	2	3	3	3	5	2	2	3	5	3	4	3	3	3
268	3	4	1	3	2	1	2	2	2	2	4	3	4	3	4	4	4	4	4
269	1	3	3	3	3	2	3	3	3	3	3	2	3	3	5	4	6	4	4
270	4	5	4	4	1	2	4	2	2	4	1	2	2	2	5	5	5	5	4
271	3	4	3	2	2	2	2	3	2	3	3	3	5	3	2	4	4	5	3
276	1	1	1	1	3	3	4	3	3	3	3	2	4	4	4	4	3	4	3
296	5	6	3	5	4	2	3	3	3	2	1	1	1	2	5	5	5	5	5
297	4	5	1	3	4	2	4	2	2	1	1	2	2	2	5	5	5	5	5
298	3	3	2	2	3	2	2	2	2	4	1	2	4	4	4	3	3	4	3
299	4	4	2	3	5	4	4	2	2	3	3	2	3	3	3	5	5	5	4
300	4	4	1	3	2	1	1	1	1	3	2	2	4	3	4	4	4	4	4
301	2	4	2	4	4	4	3	2	3	3	5	3	2	4	5	3	4	5	4
302	2	2	2	2	2	2	2	2	2	5	3	2	3	4	5	4	5	5	5
303	2	3	2	3	1	3	1	2	2	2	3	3	3	3	4	5	5	5	4
304	2	3	2	2	2	2	3	2	2	3	3	2	3	3	3	4	4	4	4
305	1	5	1	2	1	2	3	2	2	3	3	2	2	3	3	4	4	6	1
306	4	6	5	5	2	2	2	1	2	4	4	2	2	1	5	5	5	5	5
307	1	3	1	1	1	2	3	1	2	2	1	1	2	2	4	4	4	3	3
308	4	5	2	3	3	3	3	3	3	2	3	2	4	3	4	4	4	4	4
379	4	6	3	3	3	3	6	3	4	3	2	1	3	3	4	5	4	6	1
380	3	5	1	3	1	1	3	2	2	4	2	2	3	4	3	3	3	2	2
381	2	4	3	3	4	5	5	5	5	4	3	3	5	4	2	3	3	3	2
382	3	4	3	3	3	2	4	3	3	4	4	3	3	4	4	4	3	3	4
383	2	4	4	4	4	2	2	1	1	3	5	4	5	4	4	4	3	2	4
384	3	3	1	2	3	2	4	3	3	4	2	3	4	4	3	3	2	2	3
385	3	4	4	5	2	2	2	1	1	2	1	1	4	3	4	5	4	5	3
386	3	4	4	4	1	2	2	2	2	2	3	2	5	2	5	4	4	2	3
387	3	5	3	4	4	2	3	2	2	2	2	1	4	1	4	5	5	3	5
388	3	4	1	3	2	1	1	1	1	1	1	1	3	2	3	4	3	4	2
389	2	3	3	3	2	1	2	2	2	4	3	3	3	4	3	4	4	4	4
390	2	4	2	2	2	2	1	1	1	3	3	2	2	3	4	4	5	5	4
391	4	5	4	4	3	2	2	2	2	3	3	3	4	4	5	3	3	4	2
392	3	4	1	3	3	2	2	2	2	3	3	2	3	3	4	4	4	4	3
393	5	6	6	6	2	2	2	1	1	3	3	3	5	4	1	3	2	4	1
448	3	3	3	3	3	3	3	3	3	4	3	4	5	5	1	1	1	1	1
449	5	6	6	6	4	3	2	1	2	3	5	4	4	4	3	3	4	3	3
450	4	4	3	4	3	1	2	2	2	6	6	6	6	6	5	3	3	4	3
451	4	4	3	4	3	3	5	2	2	4	3	3	4	3	1	4	1	6	4
452	3	4	3	3	1	2	3	1	2	3	3	2	2	1	3	3	3	4	3
453	1	3	1	3	6	2	2	2	2	5	1	4	2	2	2	3	3	3	4
454	4	4	4	3	2	2	3	1	3	3	5	4	3	4	3	4	3	4	3
455	4	4	1	5	3	3	4	2	2	2	3	1	2	2	5	5	5	5	5
456	3	4	3	3	1	1	2	2	2	4	1	2	5	4	3	4	4	4	3
457	4	5	5	5	2	1	2	2	1	4	3	2	3	6	5	5	5	5	2
