# Supplementary material for: The data on psychological adaptation during polar winter-overs in Sub-Antarctic and Antarctic stations
Source: Data Brief. 2020 Feb 25;29:105324. doi: 10.1016/j.dib.2020.105324 (PMC7066055; doi:10.1016/j.dib.2020.105324)
Supplement: Multimedia component 2 [file mmc2.xml]

<?xml version="1.0" encoding="utf-8" standalone="no"?>
<data>
  <datasets>
    <author>michel.nicolas@u-bourgogne.fr</author>
    <type>0</type>
    <dataset>
      <value>6</value>
      <reason>Other (please explain)</reason>
      <comments>I have submitted the raw data linked to the figures as a supplementary data file along with the manuscript. We do not have permission to share the other data.</comments>
    </dataset>
  </datasets>
</data>
